# Supplementary material for: A retrospective cohort study of major adverse cardiac events in children affected by Kawasaki disease with coronary artery aneurysms in Thailand
Source: PLoS One. 2022 Jan 27;17(1):e0263060. doi: 10.1371/journal.pone.0263060 (PMC8794099; doi:10.1371/journal.pone.0263060)
Supplement: S1 File — (ZIP) [file pone.0263060.s003.zip]

Archive with 2 entries (2 files):
- original IRB and research proposal 2018/Translated Document No. 2 IRB Submission Form MACE KD_JUN2018.docx
- original IRB and research proposal 2018/ßíΘ IRB α═í╩╥├2 14June2018_Final_Thai language.docx
